# Supplementary material for: Central and Effector Memory Human CD4+ and CD8+ T Cells during Cutaneous Leishmaniasis and after In Vitro Stimulation with Leishmania (Viannia) braziliensis Epitopes
Source: Vaccines (Basel). 2023 Jan 11;11(1):158. doi: 10.3390/vaccines11010158 (PMC9861845; doi:10.3390/vaccines11010158)
Supplement: Supplementary file 1 [file vaccines-11-00158-s001.zip]

Archive with 1 entries (1 files):
- vaccines-2119352-supplementary.pdf
